# Supplementary material for: Mycobacterial dynamin-like protein IniA mediates membrane fission
Source: Nat Commun. 2019 Aug 29;10:3906. doi: 10.1038/s41467-019-11860-z (PMC6715688; doi:10.1038/s41467-019-11860-z)
Supplement: Supplementary file 6 — Source Data New [file 41467_2019_11860_MOESM6_ESM.xlsx]

## Sheet: Figure2d
Raw data		balance	balance	balance	balance	balance	balance	balance	balance	balance	balance	balance	balance	balance	balance	balance	balance	balance	balance	balance	balance	balance	balance	balance	balance	balance	balance	balance	balance	balance	balance	balance	balance	balance	read	read	read	read	read	read	read	read	read	read	read	read	read	read	read
Cycle Nr.		1	2	3	4	5	6	7	8	9	10	11	12	13	14	15	16	17	18	19	20	21	22	23	24	25	26	27	28	29	30	31	32	33	34	35	36	37	38	39	40	41	42	43	44	45	46	47	48
Time [s]		0	60	120	180	240	300	360	420	480	540	600	660	720	780	840	900	960	1020	1080	1140	1200	1260	1320	1380	1440	1500	1560	1620	1680	1773.2	1813.4	1860	1920	1980	2040	2100	2160	2220	2280	2340	2400	2460	2520	2580	2640	2700	2760	2820
Temp. [°C]		37.1	37.2	37	37	37.2	37.2	37.2	36.7	37.2	37	37.2	36.9	37.1	36.9	37.2	37.2	37	37.3	37.1	37	37	36.9	37.2	37	37.2	37.3	37	37	37.1	36.9	37.2	37.1	36.9	37	37	37.1	37.2	37.2	37.1	37	36.9	37.2	37.2	37	37.1	37	37.1	36.8
E1	WT	0.1807	0.1822	0.183	0.1834	0.1831	0.1827	0.1819	0.1812	0.1806	0.1804	0.1806	0.1815	0.1825	0.1839	0.185	0.1861	0.1871	0.1874	0.1877	0.1878	0.1875	0.187	0.1863	0.1857	0.1849	0.1843	0.184	0.1844	0.185	0.1902	0.1936	0.1956	0.1974	0.1985	0.1995	0.2003	0.201	0.2014	0.2017	0.2015	0.2014	0.2012	0.2011	0.2015	0.2025	0.2041	0.2059	0.2078
E2	K46A	0.1735	0.1763	0.1776	0.1783	0.1784	0.1781	0.1774	0.1766	0.1761	0.1759	0.1761	0.1767	0.1777	0.179	0.1803	0.1813	0.1822	0.1827	0.1828	0.1829	0.1827	0.1822	0.1815	0.181	0.1801	0.1797	0.1795	0.1798	0.1806	0.1851	0.1884	0.1906	0.1922	0.1932	0.1941	0.1947	0.1949	0.1951	0.1951	0.1947	0.1942	0.1936	0.1933	0.1934	0.194	0.195	0.1964	0.1978
E3	K49A	0.1735	0.177	0.1772	0.1776	0.1777	0.1775	0.1769	0.176	0.1757	0.1757	0.1757	0.1767	0.1778	0.1791	0.1802	0.1813	0.1821	0.1828	0.1833	0.1833	0.1832	0.1827	0.1821	0.1815	0.181	0.1804	0.1803	0.1808	0.1815	0.1866	0.1899	0.1921	0.1938	0.195	0.1958	0.1968	0.1976	0.1978	0.1982	0.1982	0.1979	0.1978	0.1976	0.1982	0.1993	0.2006	0.2024	0.204
E4	S50A	0.1707	0.1733	0.175	0.1759	0.1762	0.1758	0.175	0.1742	0.1737	0.1736	0.1738	0.1748	0.1757	0.1771	0.1782	0.1792	0.18	0.1805	0.1807	0.181	0.1807	0.1803	0.1798	0.179	0.1784	0.1779	0.1778	0.1783	0.179	0.1854	0.1886	0.1906	0.1921	0.1929	0.1935	0.1938	0.194	0.194	0.1938	0.193	0.1923	0.1915	0.191	0.1907	0.1908	0.1919	0.1925	0.1938
E5	R63A	0.1722	0.1743	0.1757	0.1765	0.1766	0.1761	0.1754	0.1746	0.1741	0.174	0.1744	0.175	0.176	0.1773	0.1784	0.1795	0.1802	0.1806	0.1809	0.1811	0.1808	0.1804	0.1796	0.1791	0.1783	0.1778	0.1779	0.1782	0.179	0.1842	0.1874	0.1893	0.1908	0.1917	0.1923	0.1927	0.1925	0.1928	0.1924	0.1917	0.191	0.19	0.1896	0.1893	0.1896	0.1904	0.1913	0.1924
E6	Control	0.168	0.1699	0.1715	0.1723	0.1724	0.172	0.1714	0.1705	0.17	0.1699	0.1703	0.1708	0.1718	0.1731	0.174	0.1748	0.1755	0.1759	0.1762	0.1764	0.1762	0.1757	0.1749	0.1742	0.1735	0.1731	0.1729	0.1733	0.1742	0.1788	0.1819	0.1835	0.1847	0.1854	0.1856	0.1859	0.1856	0.1855	0.1851	0.1839	0.1832	0.1819	0.1813	0.1805	0.1807	0.181	0.1818	0.1826
E7	WT	0.1763	0.1779	0.1795	0.1803	0.1807	0.1803	0.1796	0.1789	0.1785	0.1784	0.1786	0.1793	0.1806	0.1818	0.183	0.1841	0.1848	0.1852	0.1854	0.1856	0.1856	0.185	0.1844	0.1837	0.1831	0.1827	0.1829	0.1832	0.1841	0.1902	0.1935	0.1955	0.1972	0.1985	0.1993	0.1997	0.2004	0.201	0.2011	0.201	0.201	0.2008	0.2009	0.2014	0.2025	0.2041	0.2059	0.2077
E8	K46A	0.1775	0.1795	0.1808	0.1812	0.1814	0.1809	0.1803	0.1794	0.1788	0.1791	0.1789	0.1799	0.181	0.1823	0.1836	0.1844	0.1852	0.1855	0.1859	0.1859	0.186	0.1852	0.1847	0.1839	0.1831	0.1828	0.1828	0.1833	0.1841	0.1895	0.1929	0.1949	0.1965	0.1976	0.1982	0.1986	0.199	0.1994	0.1992	0.1988	0.1985	0.1978	0.1976	0.1977	0.1983	0.1996	0.201	0.2026
E9	K49A	0.1761	0.1775	0.1781	0.1787	0.1793	0.1794	0.1792	0.1791	0.1793	0.1796	0.1797	0.1802	0.1813	0.1827	0.1834	0.1844	0.1854	0.1858	0.1861	0.1865	0.1863	0.1856	0.1847	0.1837	0.1833	0.1834	0.1841	0.1847	0.1851	0.1884	0.1912	0.1934	0.1952	0.1962	0.197	0.1979	0.1986	0.1988	0.1989	0.1991	0.1987	0.1984	0.1985	0.199	0.1998	0.2018	0.2036	0.2051
E10	S50A	0.1758	0.1763	0.1777	0.1786	0.1785	0.178	0.1779	0.1775	0.1771	0.1771	0.1775	0.1781	0.1797	0.1811	0.1816	0.1828	0.1833	0.184	0.1845	0.1842	0.1848	0.184	0.1841	0.1834	0.1825	0.1821	0.1823	0.183	0.1842	0.192	0.1948	0.1964	0.1978	0.1995	0.2	0.2	0.1996	0.2006	0.2	0.1992	0.1981	0.1981	0.1982	0.1981	0.1985	0.1986	0.2004	0.202
E11	R63A	0.1743	0.1763	0.1769	0.1772	0.177	0.1763	0.1758	0.1751	0.1743	0.1746	0.1748	0.1755	0.1766	0.1781	0.179	0.1797	0.1806	0.1806	0.181	0.1814	0.1809	0.1802	0.1799	0.1789	0.1782	0.1781	0.1779	0.1783	0.1794	0.1849	0.1877	0.1896	0.1912	0.1925	0.1924	0.1933	0.193	0.1929	0.1926	0.1922	0.1917	0.1904	0.1898	0.1901	0.19	0.1909	0.1924	0.1928
E12	Control	0.1709	0.1713	0.1716	0.1717	0.1716	0.1713	0.1706	0.1699	0.1697	0.1697	0.1697	0.1704	0.1713	0.1727	0.1736	0.174	0.1747	0.1751	0.1751	0.1753	0.1751	0.1743	0.1737	0.1728	0.1722	0.1719	0.1716	0.172	0.1727	0.1772	0.1801	0.1819	0.183	0.1835	0.1836	0.1838	0.1837	0.1827	0.1827	0.1817	0.1807	0.1797	0.1788	0.1783	0.1783	0.179	0.1798	0.1803
F1	WT	0.1821	0.1835	0.185	0.1852	0.1852	0.1848	0.1837	0.1832	0.183	0.1833	0.184	0.1854	0.1867	0.1882	0.1887	0.1893	0.1907	0.1902	0.1906	0.1917	0.1905	0.1897	0.1888	0.1878	0.1872	0.1873	0.1875	0.1878	0.1891	0.1939	0.1962	0.1984	0.2002	0.2014	0.202	0.2029	0.2031	0.2037	0.2045	0.2041	0.2041	0.2036	0.2043	0.2046	0.206	0.2077	0.2091	0.21
F2	K46A	0.1765	0.1775	0.1787	0.1789	0.1788	0.1785	0.1772	0.1767	0.1765	0.1767	0.1772	0.178	0.1795	0.1806	0.1815	0.182	0.1828	0.1831	0.1834	0.1837	0.1833	0.1827	0.1821	0.1814	0.1808	0.1808	0.1811	0.1816	0.1822	0.1857	0.1887	0.1912	0.193	0.1938	0.1944	0.1951	0.1954	0.1953	0.195	0.1945	0.194	0.1934	0.1934	0.1936	0.1945	0.1958	0.1973	0.1984
F3	K49A	0.1793	0.1803	0.1813	0.1817	0.1818	0.1817	0.1808	0.1801	0.1798	0.18	0.1807	0.1811	0.1827	0.1843	0.1852	0.186	0.1867	0.187	0.1874	0.188	0.1875	0.1868	0.1861	0.1853	0.1847	0.1847	0.1847	0.1852	0.1863	0.191	0.194	0.1961	0.1979	0.199	0.1995	0.2004	0.2013	0.2017	0.2017	0.2018	0.202	0.2013	0.2016	0.2017	0.2031	0.2048	0.2063	0.208
F4	S50A	0.1747	0.1757	0.177	0.1775	0.1783	0.178	0.1775	0.1767	0.1763	0.1765	0.1764	0.1776	0.1788	0.1802	0.181	0.1817	0.1823	0.1826	0.1831	0.1833	0.183	0.1826	0.1819	0.1813	0.1804	0.1804	0.1805	0.1811	0.1819	0.1868	0.1896	0.1916	0.193	0.194	0.1944	0.1947	0.1947	0.1945	0.1939	0.1937	0.1928	0.1921	0.1914	0.1916	0.1916	0.193	0.1938	0.195
F5	R63A	0.1781	0.1789	0.1796	0.1801	0.1802	0.1799	0.1793	0.1784	0.178	0.1782	0.1784	0.1793	0.1807	0.1821	0.1829	0.1835	0.1841	0.1847	0.185	0.185	0.1848	0.1842	0.1835	0.1827	0.1821	0.1819	0.182	0.1826	0.1835	0.1877	0.1909	0.1931	0.1947	0.1957	0.196	0.1965	0.1966	0.1965	0.1961	0.1954	0.1944	0.1936	0.1933	0.1932	0.1934	0.1944	0.1957	0.1966
F6	Control	0.1721	0.1734	0.1746	0.1751	0.1753	0.175	0.1741	0.1731	0.1728	0.1729	0.1733	0.1741	0.1751	0.1765	0.1774	0.178	0.1786	0.179	0.1792	0.1795	0.1792	0.1787	0.178	0.1773	0.1764	0.1763	0.1765	0.1768	0.1777	0.1814	0.1847	0.1869	0.1884	0.1889	0.1892	0.1894	0.1895	0.189	0.1883	0.1874	0.1864	0.1852	0.1846	0.1841	0.1842	0.1851	0.1859	0.1865
F7	WT	0.1803	0.1809	0.1814	0.182	0.182	0.1819	0.1815	0.1807	0.1802	0.1805	0.1807	0.1816	0.1829	0.1843	0.1851	0.1856	0.1865	0.187	0.1872	0.1873	0.187	0.1866	0.1859	0.1851	0.1843	0.1841	0.1842	0.1848	0.1855	0.1908	0.1933	0.1954	0.197	0.198	0.1988	0.1996	0.2002	0.2008	0.2009	0.2007	0.2004	0.2001	0.2006	0.2011	0.2021	0.204	0.2058	0.2074
F8	K46A	0.1779	0.1788	0.1797	0.1801	0.1802	0.1798	0.1791	0.1783	0.1779	0.178	0.1782	0.1793	0.1803	0.1818	0.1827	0.1833	0.1839	0.1844	0.1846	0.1849	0.1846	0.184	0.1833	0.1825	0.1818	0.1817	0.1817	0.1822	0.183	0.188	0.191	0.1929	0.1946	0.1956	0.1961	0.1967	0.1972	0.1973	0.1971	0.1966	0.1961	0.1955	0.1955	0.1957	0.1963	0.1978	0.1992	0.2005
F9	K49A	0.1777	0.1795	0.1808	0.1822	0.1826	0.1833	0.1813	0.1808	0.1803	0.18	0.1806	0.1822	0.183	0.1855	0.1866	0.1871	0.1881	0.1886	0.1888	0.1893	0.1889	0.1887	0.188	0.1871	0.1865	0.1868	0.1863	0.1865	0.1875	0.193	0.1957	0.1977	0.1991	0.2006	0.2016	0.2022	0.2032	0.2038	0.2035	0.2042	0.2038	0.2037	0.2048	0.205	0.2068	0.2082	0.2099	0.2127
F10	S50A	0.1771	0.178	0.1789	0.1793	0.1794	0.1792	0.1787	0.1777	0.1775	0.1778	0.1782	0.1788	0.1802	0.1816	0.1827	0.1833	0.1841	0.1845	0.1847	0.185	0.1847	0.1844	0.1836	0.183	0.1821	0.1822	0.1821	0.1825	0.1834	0.1886	0.1911	0.193	0.1944	0.1953	0.1956	0.1963	0.1962	0.196	0.1956	0.195	0.1944	0.1934	0.1929	0.193	0.1932	0.1943	0.1952	0.196
F11	R63A	0.1736	0.1743	0.1749	0.1752	0.1757	0.1753	0.1746	0.1737	0.1732	0.1733	0.1736	0.1745	0.1757	0.177	0.1777	0.1785	0.1792	0.1796	0.1797	0.18	0.1797	0.1792	0.1786	0.1776	0.177	0.1767	0.1766	0.1771	0.1779	0.1826	0.1854	0.1872	0.1888	0.1895	0.19	0.1904	0.1905	0.1902	0.1899	0.1892	0.1884	0.1875	0.1872	0.187	0.1872	0.1883	0.1892	0.19
F12	Control	0.1734	0.1741	0.1743	0.1741	0.1739	0.1737	0.173	0.1722	0.1717	0.1716	0.172	0.1727	0.1735	0.1749	0.1758	0.1765	0.177	0.1773	0.1774	0.1776	0.177	0.1766	0.1762	0.1751	0.1741	0.1739	0.1741	0.1742	0.1748	0.1784	0.1816	0.1832	0.1845	0.1851	0.1852	0.1853	0.1852	0.1849	0.1841	0.183	0.1819	0.1809	0.1801	0.1795	0.1795	0.1803	0.1809	0.1814
Cycle Nr.		1	2	3	4	5	6	7	8	9	10	11	12	13	14	15	16	17	18	19	20	21	22	23	24	25	26	27	28	29	30	31	32	33	34	35	36	37	38	39	40	41	42	43	44	45	46	47	48
Time [s]		0	60	Wait (Plate)	180	240	300	On	Target Temperature: 37 °C	480	540	600	660	720	780	840	900	960	1020	1080	1140	1200	1260	1320	1380	1440	1500	1560	1620	1680	1740	1800	1860	1920	1980	2040	2100	2160	2220	2280	2340	2400	2460	2520	2580	2640	2700	2760	2820
Temp. [°C]		37.1	37.2	Shaking (Orbital) Duration:	37	37.1	37	1	s	37.2	37	36.9	37.2	37	37	37.1	37.1	37	37	37.1	37.1	37.1	37	37	37.1	37.1	37.2	37.1	36.9	37	37	37	36.8	37.2	36.9	37.1	37	36.9	37.1	36.8	37.1	37	36.9	37	37	37	37.1	37.1	37
E2	WT	0.1657	0.1684	Shaking (Orbital) Amplitude:	0.1703	0.1715	0.1718	1	mm	0.1763	0.1775	0.1782	0.1787	0.1792	0.1759	0.1764	0.1771	0.1774	0.1779	0.1781	0.1784	0.1784	0.1784	0.1785	0.1786	0.1783	0.1783	0.1781	0.1778	0.1802	0.1816	0.1831	0.1837	0.1842	0.1846	0.1851	0.1853	0.186	0.1867	0.1877	0.1888	0.1899	0.1909	0.1922	0.1935	0.1945	0.1957	0.1967	0.1976
E3	S50A/R63A	0.1626	0.1632	0.1643	0.166	0.1672	0.1676	0.1684	0.1693	0.1697	0.1701	0.1707	0.1712	0.1716	0.1681	0.1686	0.169	0.1696	0.17	0.1701	0.1699	0.1699	0.17	0.1699	0.1702	0.17	0.1701	0.1699	0.1695	0.1723	0.1738	0.1753	0.1758	0.1762	0.1764	0.1765	0.1764	0.1761	0.1762	0.1763	0.1763	0.1767	0.1771	0.1773	0.1777	0.1777	0.178	0.1781	0.178
E4	△HB2	0.1595	0.1619	0.1635	0.1646	0.1657	0.1661	0.1669	0.168	0.1691	0.1705	0.1717	0.1729	0.1737	0.1707	0.1714	0.1718	0.1722	0.1724	0.1728	0.1729	0.1731	0.1732	0.1732	0.1732	0.1732	0.1732	0.173	0.1729	0.1763	0.1779	0.1791	0.1801	0.1805	0.1809	0.1814	0.1818	0.1824	0.1831	0.184	0.185	0.1861	0.1872	0.1884	0.1894	0.1906	0.1917	0.1927	0.1936
E5	WT	0.1655	0.1671	0.168	0.1688	0.1692	0.1702	0.1714	0.1727	0.1736	0.1747	0.1757	0.1765	0.1731	0.1736	0.174	0.1741	0.1745	0.1748	0.1752	0.1753	0.1754	0.1755	0.1754	0.1754	0.1754	0.1753	0.1753	0.1747	0.1779	0.1791	0.1804	0.1809	0.1815	0.1818	0.182	0.1826	0.1832	0.1842	0.185	0.1859	0.1871	0.1882	0.1893	0.1905	0.1912	0.1924	0.1935	0.1941
E6	S50A/R63A	0.1631	0.1643	0.1656	0.1669	0.1682	0.169	0.1698	0.1708	0.1711	0.1718	0.1721	0.1725	0.1729	0.1691	0.1697	0.1698	0.1701	0.1701	0.1707	0.1709	0.171	0.171	0.1708	0.1709	0.1709	0.1706	0.1702	0.1701	0.1718	0.1731	0.1746	0.175	0.1753	0.1752	0.1754	0.1752	0.1751	0.1752	0.1753	0.1757	0.1758	0.1761	0.1764	0.1767	0.1767	0.1769	0.1771	0.177
E7	△HB2	0.1611	0.1632	0.1646	0.1657	0.1667	0.1675	0.168	0.1687	0.1695	0.1704	0.1712	0.1721	0.1732	0.1703	0.1713	0.1722	0.173	0.1738	0.1743	0.1747	0.1751	0.1754	0.1755	0.1755	0.1756	0.1755	0.1753	0.175	0.1784	0.18	0.1813	0.1821	0.1828	0.183	0.1834	0.1839	0.1844	0.1853	0.1862	0.1871	0.1883	0.1893	0.1906	0.1919	0.1926	0.1938	0.1948	0.1956
F2	WT	0.1645	0.1657	0.1667	0.1678	0.1686	0.1694	0.1715	0.1734	0.1746	0.1756	0.1762	0.1763	0.1728	0.1729	0.1729	0.1731	0.1735	0.1735	0.1737	0.1741	0.174	0.1742	0.1739	0.174	0.1738	0.1737	0.1736	0.173	0.1744	0.1758	0.1778	0.1787	0.1795	0.1798	0.1801	0.1805	0.1814	0.1819	0.183	0.184	0.185	0.1861	0.1872	0.1883	0.189	0.1902	0.1913	0.1919
F3	S50A/R63A	0.1617	0.1629	0.1643	0.1653	0.1658	0.1666	0.167	0.1676	0.1682	0.1689	0.1703	0.17	0.1665	0.1668	0.1671	0.1671	0.1673	0.1677	0.1685	0.1678	0.1684	0.1683	0.1678	0.1675	0.1674	0.1672	0.1674	0.1667	0.1704	0.1715	0.173	0.1735	0.1726	0.1728	0.1726	0.1727	0.1734	0.1734	0.1732	0.1725	0.174	0.1746	0.1749	0.1751	0.175	0.175	0.1748	0.1743
F4	△HB2	0.1614	0.1633	0.1642	0.1651	0.1654	0.1663	0.1679	0.1688	0.1702	0.1718	0.1725	0.1731	0.1695	0.1701	0.1711	0.1708	0.171	0.1714	0.1718	0.1723	0.1729	0.1729	0.1728	0.1726	0.1723	0.1715	0.1714	0.1714	0.1727	0.1744	0.1774	0.1788	0.1796	0.1796	0.1795	0.18	0.181	0.1815	0.1822	0.183	0.1843	0.1854	0.1869	0.1873	0.1894	0.1905	0.1915	0.1913
		Figure data
				/s	sd
			WT	0.000439655	1.19636e-05
			K46A	0.000248563	5.50245e-06
			K49A	0.00041092	1.36809e-05
			S50A	5.74713e-05	6.63621e-06
			R63A	4.88506e-05	1.52055e-05
			S50A/R63A	0.00010613	2.73054e-05
			△HB2	0.00050728	3.70515e-05
[truncated: 42 more columns]

## Sheet: Fig3b-d
									Fig.3c
		Fig.3b
		Fig.3d

## Sheet: Figure4a
raw data											Figure data
	apo		GDP		GMPPNP		GDP-AIF4		GTP			apo		GDP		GMPPNP		GDP-AIF4		GTP
0	0.0533576	0	0.0393947	0	0.0375689	0	0.0566446	0	0.0756899		0	0.0533576	0	0.0393947	0	0.0375689	0	0.0566446	0	0.0756899
0.10101	14.9456	0.10101	5.00078	0.151515	10.7672	0.10101	31.3192	0.10101	32.8382		0.10101	14.9456	0.10101	5.00078	0.151515	10.7672	0.10101	31.3192	0.10101	32.8382
0.20202	1.05e-11	0.20202	1.43e-09	0.30303	6.6e-20	0.20202	0.00409106	0.20202	2.9e-06		0.20202	1.05e-11	0.20202	1.43e-09	0.30303	6.6e-20	0.20202	0.00409106	0.20202	2.9e-06
0.30303	9.9e-20	0.30303	9.9e-20	0.454545	2.85e-14	0.30303	1.12e-07	0.30303	1.22e-14		0.30303	9.9e-20	0.30303	9.9e-20	0.454545	2.85e-14	0.30303	1.12e-07	0.30303	1.22e-14
0.40404	9.9e-20	0.40404	2.97e-14	0.606061	3.97e-14	0.40404	1.35e-11	0.40404	5.11e-14		0.40404	9.9e-20	0.40404	2.97e-14	0.606061	3.97e-14	0.40404	1.35e-11	0.40404	5.11e-14
0.50505	4.02e-14	0.50505	4.62e-14	0.757576	1.31e-14	0.50505	3.1e-14	0.50505	2.37e-15		0.50505	4.02e-14	0.50505	4.62e-14	0.757576	1.31e-14	0.50505	3.1e-14	0.50505	2.37e-15
0.606061	7.25e-14	0.606061	6.95e-14	0.909091	6.95e-15	0.606061	2.25e-15	0.606061	2.52e-14		0.606061	7.25e-14	0.606061	6.95e-14	0.909091	6.95e-15	0.606061	2.25e-15	0.606061	2.52e-14
0.707071	1.03e-14	0.707071	1.66e-14	1.06061	2.21e-14	0.707071	3.57e-15	0.707071	9.9e-20		0.707071	1.03e-14	0.707071	1.66e-14	1.06061	2.21e-14	0.707071	3.57e-15	0.707071	9.9e-20
0.808081	6.14e-14	0.808081	5.35e-14	1.21212	7.26e-15	0.808081	8.03e-14	0.808081	9.9e-20		0.808081	6.14e-14	0.808081	5.35e-14	1.21212	7.26e-15	0.808081	8.03e-14	0.808081	9.9e-20
0.909091	2.33e-15	0.909091	4.86e-14	1.36364	6.6e-20	0.909091	1.03e-11	0.909091	9.9e-20		0.909091	2.33e-15	0.909091	4.86e-14	1.36364	6.6e-20	0.909091	1.03e-11	0.909091	9.9e-20
1.0101	9.9e-20	1.0101	2.51e-14	1.51515	2.84e-10	1.0101	3.15e-09	1.0101	9.9e-20		1.0101	9.9e-20	1.0101	2.51e-14	1.51515	2.84e-10	1.0101	3.15e-09	1.0101	9.9e-20
1.11111	9.66e-14	1.11111	9.46e-14	1.66667	1.38229	1.11111	9.82e-07	1.11111	9.9e-20		1.11111	9.66e-14	1.11111	9.46e-14	1.66667	1.38229	1.11111	9.82e-07	1.11111	9.9e-20
1.21212	1.63e-11	1.21212	1.34e-14	1.81818	1.38e-05	1.21212	0.000169461	1.21212	2.8e-14		1.21212	1.63e-11	1.21212	1.34e-14	1.81818	1.38e-05	1.21212	0.000169461	1.21212	2.8e-14
1.31313	6.46e-05	1.31313	9.17e-14	1.9697	2.23e-19	1.31313	0.00950059	1.31313	2.22e-14		1.31313	6.46e-05	1.31313	9.17e-14	1.9697	2.23e-19	1.31313	0.00950059	1.31313	2.22e-14
1.41414	0.548934	1.41414	2.75e-15	2.12121	6.6e-20	1.41414	0.14783	1.41414	1.67e-14		1.41414	0.548934	1.41414	2.75e-15	2.12121	6.6e-20	1.41414	0.14783	1.41414	1.67e-14
1.51515	3.7859	1.51515	5.63e-08	2.27273	1.67e-14	1.51515	0.559214	1.51515	3.24e-08		1.51515	3.7859	1.51515	5.63e-08	2.27273	1.67e-14	1.51515	0.559214	1.51515	3.24e-08
1.61616	0.0377935	1.61616	0.0172286	2.42424	8.68e-15	1.61616	0.673465	1.61616	0.00175211		1.61616	0.0377935	1.61616	0.0172286	2.42424	8.68e-15	1.61616	0.673465	1.61616	0.00175211
1.71717	6.17e-07	1.71717	1.93698	2.57576	1.15e-14	1.71717	0.329468	1.71717	0.637571		1.71717	6.17e-07	1.71717	1.93698	2.57576	1.15e-14	1.71717	0.329468	1.71717	0.637571
1.81818	2e-13	1.81818	0.0826345	2.72727	6.51e-14	1.81818	0.076188	1.81818	0.85645		1.81818	2e-13	1.81818	0.0826345	2.72727	6.51e-14	1.81818	0.076188	1.81818	0.85645
1.91919	9.9e-20	1.91919	3.02e-06	2.87879	5.63e-14	1.91919	0.0120998	1.91919	0.00477516		1.91919	9.9e-20	1.91919	3.02e-06	2.87879	5.63e-14	1.91919	0.0120998	1.91919	0.00477516
2.0202	2.44e-14	2.0202	3.45e-13	3.0303	9.9e-15	2.0202	0.00186389	2.0202	4.42e-07		2.0202	2.44e-14	2.0202	3.45e-13	3.0303	9.9e-15	2.0202	0.00186389	2.0202	4.42e-07
2.12121	9.9e-20	2.12121	1.22e-14	3.18182	6.6e-20	2.12121	0.000170635	2.12121	7.21e-13		2.12121	9.9e-20	2.12121	1.22e-14	3.18182	6.6e-20	2.12121	0.000170635	2.12121	7.21e-13
2.22222	4.74e-14	2.22222	9.9e-20	3.33333	1.61e-14	2.22222	1.46e-05	2.22222	3.58e-15		2.22222	4.74e-14	2.22222	9.9e-20	3.33333	1.61e-14	2.22222	1.46e-05	2.22222	3.58e-15
2.32323	1.97e-14	2.32323	1.06e-14	3.48485	5.63e-06	2.32323	8.65e-07	2.32323	9.9e-20		2.32323	1.97e-14	2.32323	1.06e-14	3.48485	5.63e-06	2.32323	8.65e-07	2.32323	9.9e-20
2.42424	2.73e-14	2.42424	5.52e-14	3.63636	0.800375	2.42424	4.57e-08	2.42424	5.82e-14		2.42424	2.73e-14	2.42424	5.52e-14	3.63636	0.800375	2.42424	4.57e-08	2.42424	5.82e-14
2.52525	2.89e-14	2.52525	1.13e-14	3.78788	22.2966	2.52525	2.17e-09	2.52525	9.9e-20		2.52525	2.89e-14	2.52525	1.13e-14	3.78788	22.2966	2.52525	2.17e-09	2.52525	9.9e-20
2.62626	1.17e-14	2.62626	6.08e-14	3.93939	5.51636	2.62626	9.13e-11	2.62626	9.9e-20		2.62626	1.17e-14	2.62626	6.08e-14	3.93939	5.51636	2.62626	9.13e-11	2.62626	9.9e-20
2.72727	9.9e-20	2.72727	1.42e-14	4.09091	0.33559	2.72727	6.79e-12	2.72727	5.38e-15		2.72727	9.9e-20	2.72727	1.42e-14	4.09091	0.33559	2.72727	6.79e-12	2.72727	5.38e-15
2.82828	9.9e-20	2.82828	2.02e-14	4.24242	0.0492261	2.82828	1.09e-12	2.82828	2.12e-14		2.82828	9.9e-20	2.82828	2.02e-14	4.24242	0.0492261	2.82828	1.09e-12	2.82828	2.12e-14
2.92929	9.9e-20	2.92929	1.25e-14	4.39394	0.0355748	2.92929	6.3e-13	2.92929	9.9e-20		2.92929	9.9e-20	2.92929	1.25e-14	4.39394	0.0355748	2.92929	6.3e-13	2.92929	9.9e-20
3.0303	9.9e-20	3.0303	3.86e-14	4.54545	0.0944532	3.0303	1.82e-12	3.0303	1.4e-14		3.0303	9.9e-20	3.0303	3.86e-14	4.54545	0.0944532	3.0303	1.82e-12	3.0303	1.4e-14
3.13131	9.9e-20	3.13131	2.36e-14	4.69697	0.380587	3.13131	2.95e-11	3.13131	9.9e-20		3.13131	9.9e-20	3.13131	2.36e-14	4.69697	0.380587	3.13131	2.95e-11	3.13131	9.9e-20
3.23232	1.54e-16	3.23232	6.6e-14	4.84848	0.974378	3.23232	2.12e-09	3.23232	3.48e-15		3.23232	1.54e-16	3.23232	6.6e-14	4.84848	0.974378	3.23232	2.12e-09	3.23232	3.48e-15
3.33333	5.5e-11	3.33333	6.79e-14	5	1.52133	3.33333	4.24e-07	3.33333	8.12e-10		3.33333	5.5e-11	3.33333	6.79e-14	5	1.52133	3.33333	4.24e-07	3.33333	8.12e-10
3.43434	4.05e-06	3.43434	1.98e-15	5.15152	1.22857	3.43434	0.000133148	3.43434	2.23e-05		3.43434	4.05e-06	3.43434	1.98e-15	5.15152	1.22857	3.43434	0.000133148	3.43434	2.23e-05
3.53535	0.021229	3.53535	2.44e-10	5.30303	0.667832	3.53535	0.0266685	3.53535	0.0392189		3.53535	0.021229	3.53535	2.44e-10	5.30303	0.667832	3.53535	0.0266685	3.53535	0.0392189
3.63636	3.05797	3.63636	0.00023235	5.45455	0.405338	3.63636	1.64087	3.63636	3.22498		3.63636	3.05797	3.63636	0.00023235	5.45455	0.405338	3.63636	1.64087	3.63636	3.22498
3.73737	34.934	3.73737	1.59923	5.60606	0.282388	3.73737	17.9276	3.73737	20.0989		3.73737	34.934	3.73737	1.59923	5.60606	0.282388	3.73737	17.9276	3.73737	20.0989
3.83838	7.43777	3.83838	36.763	5.75758	0.287303	3.83838	18.0048	3.83838	23.4014		3.83838	7.43777	3.83838	36.763	5.75758	0.287303	3.83838	18.0048	3.83838	23.4014
3.93939	0.306698	3.93939	2.9349	5.90909	0.349697	3.93939	2.01835	3.93939	12.1897		3.93939	0.306698	3.93939	2.9349	5.90909	0.349697	3.93939	2.01835	3.93939	12.1897
4.0404	0.00168223	4.0404	0.00132883	6.06061	0.420429	4.0404	0.0300083	4.0404	3.84159		4.0404	0.00168223	4.0404	0.00132883	6.06061	0.420429	4.0404	0.0300083	4.0404	3.84159
4.14141	3.62e-06	4.14141	1.96e-08	6.21212	0.555122	4.14141	0.000123709	4.14141	1.39995		4.14141	3.62e-06	4.14141	1.96e-08	6.21212	0.555122	4.14141	0.000123709	4.14141	1.39995
4.24242	8.01e-09	4.24242	4.34e-15	6.36364	0.613504	4.24242	3.07e-07	4.24242	0.64431		4.24242	8.01e-09	4.24242	4.34e-15	6.36364	0.613504	4.24242	3.07e-07	4.24242	0.64431
4.34343	4.55e-11	4.34343	5.02e-19	6.51515	0.527668	4.34343	1.01e-09	4.34343	0.362451		4.34343	4.55e-11	4.34343	5.02e-19	6.51515	0.527668	4.34343	1.01e-09	4.34343	0.362451
4.44444	1.13e-12	4.44444	9.9e-20	6.66667	0.372438	4.44444	9.05e-12	4.44444	0.247333		4.44444	1.13e-12	4.44444	9.9e-20	6.66667	0.372438	4.44444	9.05e-12	4.44444	0.247333
4.54545	1.68e-13	4.54545	3.17e-14	6.81818	0.233203	4.54545	4.34e-13	4.54545	0.216679		4.54545	1.68e-13	4.54545	3.17e-14	6.81818	0.233203	4.54545	4.34e-13	4.54545	0.216679
4.64646	1.75e-13	4.64646	9.82e-14	6.9697	0.148265	4.64646	1.49e-13	4.64646	0.151101		4.64646	1.75e-13	4.64646	9.82e-14	6.9697	0.148265	4.64646	1.49e-13	4.64646	0.151101
4.74747	1.46e-12	4.74747	4.79e-14	7.12121	0.0979649	4.74747	3.6e-13	4.74747	0.120263		4.74747	1.46e-12	4.74747	4.79e-14	7.12121	0.0979649	4.74747	3.6e-13	4.74747	0.120263
4.84848	4.54e-11	4.84848	9.9e-20	7.27273	0.0682917	4.84848	4.97e-12	4.84848	0.079626		4.84848	4.54e-11	4.84848	9.9e-20	7.27273	0.0682917	4.84848	4.97e-12	4.84848	0.079626
4.94949	4.34e-09	4.94949	6.54e-14	7.42424	0.0503937	4.94949	2.65e-10	4.94949	0.0709572		4.94949	4.34e-09	4.94949	6.54e-14	7.42424	0.0503937	4.94949	2.65e-10	4.94949	0.0709572
5.05051	6.52e-07	5.05051	9.9e-20	7.57576	0.0527674	5.05051	2.89e-08	5.05051	0.063426		5.05051	6.52e-07	5.05051	9.9e-20	7.57576	0.0527674	5.05051	2.89e-08	5.05051	0.063426
5.15152	6.3e-05	5.15152	9.9e-20	7.72727	0.0427461	5.15152	3.85e-06	5.15152	0.0824401		5.15152	6.3e-05	5.15152	9.9e-20	7.72727	0.0427461	5.15152	3.85e-06	5.15152	0.0824401
5.25253	0.00484616	5.25253	4.64e-16	7.87879	0.0370186	5.25253	0.000367917	5.25253	0.0924191		5.25253	0.00484616	5.25253	4.64e-16	7.87879	0.0370186	5.25253	0.000367917	5.25253	0.0924191
5.35354	0.110891	5.35354	4.92e-12	8.0303	0.0426409	5.35354	0.0159607	5.35354	0.142646		5.35354	0.110891	5.35354	4.92e-12	8.0303	0.0426409	5.35354	0.0159607	5.35354	0.142646
5.45455	0.903365	5.45455	8.11e-08	8.18182	0.0429375	5.45455	0.223579	5.45455	0.229756		5.45455	0.903365	5.45455	8.11e-08	8.18182	0.0429375	5.45455	0.223579	5.45455	0.229756
5.55556	2.04308	5.55556	0.000208666	8.33333	0.0481419	5.55556	1.04642	5.55556	0.282643		5.55556	2.04308	5.55556	0.000208666	8.33333	0.0481419	5.55556	1.04642	5.55556	0.282643
5.65657	1.74238	5.65657	0.0554028	8.48485	0.0736612	5.65657	1.3866	5.65657	0.317781		5.65657	1.74238	5.65657	0.0554028	8.48485	0.0736612	5.65657	1.3866	5.65657	0.317781
5.75758	0.753761	5.75758	1.31422	8.63636	0.085528	5.75758	0.745022	5.75758	0.272189		5.75758	0.753761	5.75758	1.31422	8.63636	0.085528	5.75758	0.745022	5.75758	0.272189
5.85859	0.165597	5.85859	2.93381	8.78788	0.103125	5.85859	0.202408	5.85859	0.16622		5.85859	0.165597	5.85859	2.93381	8.78788	0.103125	5.85859	0.202408	5.85859	0.16622
5.9596	0.0275097	5.9596	0.637442	8.93939	0.0680276	5.9596	0.0312875	5.9596	0.0813472		5.9596	0.0275097	5.9596	0.637442	8.93939	0.0680276	5.9596	0.0312875	5.9596	0.0813472
6.06061	0.00382196	6.06061	0.031856	9.09091	0.0195743	6.06061	0.00455138	6.06061	0.0320594		6.06061	0.00382196	6.06061	0.031856	9.09091	0.0195743	6.06061	0.00455138	6.06061	0.0320594
6.16162	0.000653296	6.16162	0.000510371	9.24242	0.00350972	6.16162	0.000841919	6.16162	0.0115965
6.26263	0.000162896	6.26263	4.5e-06	9.39394	9.99e-05	6.26263	0.000220434	6.26263	0.00397382
6.36364	5.23e-05	6.36364	3.64e-08	9.54545	9.29e-07	6.36364	9.87e-05	6.36364	0.00166696
6.46465	3.86e-05	6.46465	4.68e-10	9.69697	1.01e-09	6.46465	8.35e-05	6.46465	0.00080187
6.56566	3.48e-05	6.56566	1.21e-11	9.84848	8.99e-16	6.56566	0.0001313	6.56566	0.000588876
6.66667	4.32e-05	6.66667	7.8e-13	10	2.56e-17	6.66667	0.000370394	6.66667	0.00049405
6.76768	0.000113034	6.76768	1.73e-13	10.1515	6.6e-20	6.76768	0.00141814	6.76768	0.000650437
6.86869	0.00029228	6.86869	1.09e-13	10.303	6.6e-20	6.86869	0.00685825	6.86869	0.00120139
6.9697	0.000884747	6.9697	2.26e-13	10.4545	6.6e-20	6.9697	0.0269078	6.9697	0.00247801
7.07071	0.00297468	7.07071	1.06e-12	10.6061	6.22e-14	7.07071	0.0805057	7.07071	0.00562842
7.17172	0.00714944	7.17172	1.11e-11	10.7576	3.76e-14	7.17172	0.115569	7.17172	0.01287
7.27273	0.0224195	7.27273	1.91e-10	10.9091	2.6e-14	7.27273	0.0650899	7.27273	0.028781
7.37374	0.0551978	7.37374	3.71e-09	11.0606	4.54e-14	7.37374	0.0109959	7.37374	0.0448131
7.47475	0.0823459	7.47475	9.11e-08	11.2121	8.27e-15	7.47475	0.000480955	7.47475	0.0525303
7.57576	0.130894	7.57576	1.71e-06	11.3636	2.17e-14	7.57576	4.1e-06	7.57576	0.0381922
7.67677	0.109448	7.67677	3.01e-05	11.5152	7.01e-15	7.67677	5.63e-09	7.67677	0.0174195
7.77778	0.128305	7.77778	0.000278214	11.6667	2.92e-14	7.77778	1.29e-12	7.77778	0.00382129
7.87879	0.119256	7.87879	0.00232216	11.8182	2.09e-14	7.87879	3.95e-17	7.87879	0.000396148
7.9798	0.0913929	7.9798	0.0120727	11.9697	1.72e-14	7.9798	9.9e-20	7.9798	2.33e-05
8.08081	0.0474717	8.08081	0.0302139	12.1212	1.6e-14	8.08081	9.9e-20	8.08081	5.57e-07
8.18182	0.0318675	8.18182	0.0696475	12.2727	1.89e-14	8.18182	1.76e-14	8.18182	8.6e-09
8.28283	0.0203007	8.28283	0.100101	12.4242	2.81e-14	8.28283	1.27e-14	8.28283	6.79e-11
8.38384	0.00765361	8.38384	0.085331	12.5758	5.78e-14	8.38384	1.34e-14	8.38384	3.28e-13
8.48485	0.0051167	8.48485	0.0738783	12.7273	8.81e-15	8.48485	2.28e-14	8.48485	1.99e-14
8.58586	0.00292592	8.58586	0.0461197	12.8788	1.79e-14	8.58586	9.47e-14	8.58586	4.26e-18
8.68687	0.0017221	8.68687	0.0179359	13.0303	4.83e-14	8.68687	3.65e-14	8.68687	9.14e-14
8.78788	0.000638937	8.78788	0.00829186	13.1818	1.12e-14	8.78788	1.07e-14	8.78788	1.59e-14
8.88889	0.000443424	8.88889	0.00304119	13.3333	3.36e-14	8.88889	7.06e-14	8.88889	9.9e-20
8.9899	0.000270069	8.9899	0.00090703	13.4848	8.68e-15	8.9899	5.05e-14	8.9899	1.42e-14
9.09091	7.62e-05	9.09091	0.000167972	13.6364	2.93e-14	9.09091	3.9e-14	9.09091	6.9e-14
9.19192	7.85e-05	9.19192	3.5e-05	13.7879	9.07e-15	9.19192	3.28e-14	9.19192	9.9e-20
9.29293	7.48e-05	9.29293	5.32e-06	13.9394	3.4e-14	9.29293	2.97e-14	9.29293	6.97e-16
9.39394	8.1e-05	9.39394	5.46e-07	14.0909	1.19e-14	9.39394	2.95e-14	9.39394	9.55e-14
9.49495	0.000114695	9.49495	2.92e-08	14.2424	4.75e-14	9.49495	3.17e-14	9.49495	5.61e-14
9.59596	0.000102588	9.59596	1.47e-09	14.3939	1.91e-14	9.59596	3.69e-14	9.59596	9.9e-20
9.69697	0.000442892	9.69697	4.18e-11	14.5455	7.19e-15	9.69697	4.55e-14	9.69697	7.06e-19
9.79798	0.00270262	9.79798	6.82e-13	14.697	3.02e-14	9.79798	5.88e-14	9.79798	4.62e-14
9.89899	0.0288622	9.89899	1.53e-14	14.8485	1.19e-14	9.89899	7.37e-14	9.89899	3.22e-08
10	1.15976	10	1.96e-13	15	1.02e-13	10	1.54e-13	10	0.521005

## Sheet: Figure4b
Raw data	balance	balance	balance	balance	balance	balance	balance	balance	balance	balance	balance	balance	balance	balance	balance	balance	balance	balance	balance	balance	balance	balance	balance	balance	balance	balance	balance	balance	balance	balance	balance	balance	read	read	read	read	read	read	read	read	read	read	read	read	read	read	read	read	read
Cycle Nr.	1	2	3	4	5	6	7	8	9	10	11	12	13	14	15	16	17	18	19	20	21	22	23	24	25	26	27	28	29	30	31	32	33	34	35	36	37	38	39	40	41	42	43	44	45	46	47	48	49
Time [s]	0	59.9	119.9	179.9	239.9	299.9	359.9	419.9	479.9	539.9	599.9	659.9	719.9	779.9	839.9	899.9	959.9	1019.9	1079.9	1139.9	1199.9	1259.9	1319.9	1379.9	1439.9	1499.9	1559.9	1619.9	1679.9	1739.9	1799.9	1859.9	1921.2	1979.9	2039.9	2099.9	2159.9	2219.9	2279.9	2339.9	2399.9	2459.9	2519.9	2579.9	2639.9	2699.9	2759.9	2819.9	2879.9
Temp. [°C]	24.9	27.3	31	34	36.7	37	36.9	36.8	37.2	37.1	37.2	37.3	37	36.9	37.2	37.3	37.1	37.2	37	37	37.1	37.1	37.4	37	37	37.3	37.2	37	37.3	37.2	37.2	37	37.2	37.3	36.9	36.8	37.1	36.9	37	36.8	36.9	37	36.9	37.1	37.1	37.2	37.1	37.1	37
Liposomes only	0.0948	0.0955	0.095	0.0949	0.0948	0.0947	0.0946	0.0943	0.0942	0.0941	0.0941	0.0939	0.0939	0.0937	0.0936	0.0935	0.0935	0.0934	0.0933	0.0931	0.0932	0.0931	0.0931	0.0931	0.0929	0.0929	0.0929	0.0928	0.0927	0.0927	0.0926	0.0927	0.0925	0.0924	0.0924	0.0924	0.0923	0.0923	0.0923	0.0922	0.0922	0.0921	0.0921	0.092	0.092	0.092	0.0919	0.0919	0.0919
+Mg²⁺	0.1001	0.0987	0.0984	0.0983	0.0983	0.0982	0.0981	0.0979	0.0978	0.0975	0.0976	0.0974	0.0973	0.0971	0.0971	0.097	0.0969	0.0968	0.0967	0.0967	0.0966	0.0967	0.0965	0.0965	0.0964	0.0963	0.0963	0.0962	0.0962	0.0961	0.0961	0.0961	0.0958	0.0957	0.0957	0.0956	0.0957	0.0956	0.0957	0.0956	0.0955	0.0955	0.0955	0.0954	0.0954	0.0954	0.0954	0.0954	0.0953
+Mg²⁺+GTP	0.0971	0.0963	0.0969	0.0973	0.0974	0.0973	0.0973	0.0969	0.0968	0.0966	0.0966	0.0963	0.0962	0.0963	0.096	0.0959	0.096	0.0956	0.0956	0.0954	0.0954	0.0953	0.0953	0.0953	0.0951	0.095	0.0951	0.0949	0.0949	0.0949	0.0948	0.0949	0.0945	0.0945	0.0944	0.0945	0.0946	0.0944	0.0943	0.0943	0.0944	0.0941	0.0943	0.0941	0.0941	0.0941	0.094	0.094	0.094
+IniA	0.0961	0.0961	0.0959	0.0956	0.0956	0.0956	0.0955	0.0954	0.0952	0.0953	0.095	0.0949	0.0947	0.0945	0.0944	0.0943	0.0942	0.0941	0.094	0.094	0.0939	0.0939	0.0938	0.0939	0.0937	0.0936	0.0936	0.0935	0.0935	0.0935	0.0934	0.0933	0.0957	0.0967	0.0998	0.1018	0.1036	0.1049	0.1056	0.1064	0.1072	0.1077	0.108	0.1083	0.1086	0.1087	0.1089	0.1092	0.1092
+Mg²⁺+GTP+IniA	0.097	0.094	0.0951	0.0951	0.0953	0.0956	0.0951	0.0959	0.0948	0.0948	0.0946	0.0943	0.0943	0.0943	0.0941	0.094	0.0944	0.0938	0.0939	0.0937	0.0936	0.0935	0.0935	0.0934	0.0933	0.0932	0.0932	0.0931	0.0931	0.093	0.0929	0.0938	0.0938	0.0936	0.0938	0.0932	0.0934	0.093	0.093	0.0938	0.094	0.0942	0.0936	0.0932	0.0933	0.094	0.0938	0.0932	0.0936
+Mg²⁺+GMPPNP+IniA	0.0957	0.0951	0.0949	0.095	0.095	0.0953	0.0949	0.0952	0.0946	0.0948	0.0945	0.0942	0.0942	0.0942	0.0941	0.0943	0.094	0.0939	0.0938	0.0937	0.094	0.0936	0.0937	0.0935	0.0934	0.0934	0.0933	0.0938	0.0933	0.0933	0.0931	0.0961	0.0959	0.0954	0.0951	0.0949	0.0948	0.0946	0.0947	0.0948	0.0947	0.0949	0.0946	0.0947	0.0949	0.0947	0.0949	0.0947	0.0949
+Mg²⁺+GDP+IniA	0.0972	0.0971	0.098	0.0979	0.0979	0.0982	0.0977	0.0974	0.0974	0.0974	0.0972	0.0969	0.0968	0.0968	0.0967	0.0968	0.0964	0.0962	0.0963	0.0961	0.096	0.096	0.0958	0.096	0.0957	0.0957	0.0956	0.0955	0.0955	0.0956	0.0954	0.0955	0.0953	0.0954	0.0959	0.0955	0.0954	0.0953	0.0954	0.0955	0.0954	0.0953	0.0953	0.0954	0.0953	0.0953	0.0951	0.0952	0.0951
+Mg²⁺+ATP+IniA	0.0976	0.0959	0.0955	0.0963	0.0963	0.0963	0.0962	0.096	0.0959	0.0958	0.0956	0.0952	0.0953	0.0951	0.0951	0.0949	0.0949	0.0948	0.0948	0.0946	0.0946	0.0944	0.0943	0.0943	0.0942	0.0941	0.0941	0.094	0.0939	0.0939	0.0938	0.0941	0.0975	0.0981	0.1006	0.1028	0.1038	0.1051	0.1061	0.1068	0.1075	0.1077	0.1084	0.1086	0.1088	0.109	0.1092	0.1095	0.1097
Figure data
	0	1	2	3	4	5	6	7	8	9	10	11	12	13	14	15	16	17	18	19	20	21	22	23	24	25	26	27	28	29	30	31	32	33	34	35	36	37	38	39	40	41	42	43	44	45	46	47	48
+IniA	0	0.0024	0.0034	0.0065	0.0085	0.0103	0.0116	0.0123	0.0131	0.0139	0.0144	0.0147	0.015	0.0153	0.0154	0.0156	0.0159	0.0159	0.0161	0.0164	0.0164	0.0165	0.0165	0.017	0.017	0.0172	0.017	0.0172	0.0172	0.0175	0.0174	0.0176	0.0176	0.0177	0.0178	0.0179	0.0179	0.0179	0.0179	0.0177	0.0178	0.0177	0.0179	0.0179	0.0178	0.0177	0.0178	0.0177	0.018
+Mg²⁺+ATP+IniA	0	0.0034	0.004	0.0065	0.0087	0.0097	0.011	0.012	0.0127	0.0134	0.0136	0.0143	0.0145	0.0147	0.0149	0.0151	0.0154	0.0156	0.0158	0.0158	0.016	0.016	0.0158	0.0159	0.0161	0.0159	0.0158	0.0159	0.0159	0.016	0.0159	0.016	0.016	0.0162	0.0162	0.0161	0.0162	0.0162	0.0162	0.0162	0.0162	0.0162	0.0161	0.0162	0.0161	0.0161	0.0161	0.0161	0.016
Liposomes only	0	-0.000199996	-0.000299998	-0.000299998	-0.000299998	-0.000399999	-0.000399999	-0.000399999	-0.000499994	-0.000499994	-0.000599995	-0.000599995	-0.000699997	-0.000699997	-0.000699997	-0.000799999	-0.000799999	-0.000799999	-0.0009	-0.0009	-0.0009	-0.0009	-0.0011	-0.000999995	-0.000999995	-0.0011	-0.0011	-0.0011	-0.0011	-0.0012	-0.0013	-0.0012	-0.0013	-0.0012	-0.00139999	-0.0013	-0.00139999	-0.00139999	-0.0015	-0.0015	-0.0016	-0.0015	-0.0016	-0.0016	-0.0017	-0.0018	-0.0017	-0.0017	-0.0018
+Mg²⁺	0	-0.000300005	-0.000399999	-0.000399999	-0.000500001	-0.000399999	-0.000500001	-0.000399999	-0.000500001	-0.000600003	-0.000600003	-0.000600003	-0.000700004	-0.000700004	-0.000700004	-0.000700004	-0.000700004	-0.000800006	-0.000800006	-0.0009	-0.0009	-0.0009	-0.001	-0.000800006	-0.001	-0.001	-0.001	-0.001	-0.001	-0.001	-0.0011	-0.0011	-0.00120001	-0.001	-0.00120001	-0.001	-0.0011	-0.0013	-0.0014	-0.0013	-0.0011	-0.0011	-0.0013	-0.0014	-0.0015	-0.0015	-0.0014	-0.0013	-0.0015
+Mg²⁺+GTP	0	-0.000399999	-0.000399999	-0.000499994	-0.000399999	-0.000299998	-0.000499994	-0.000599995	-0.000599995	-0.000499994	-0.000799999	-0.000599995	-0.000799999	-0.000799999	-0.000799999	-0.0009	-0.0009	-0.0009	-0.0011	-0.0011	-0.000999995	-0.0011	-0.0012	-0.0011	-0.000999995	-0.0011	-0.0012	-0.0013	-0.0013	-0.0013	-0.0015	-0.0013	-0.0015	-0.0015	-0.0016	-0.0016	-0.0016	-0.0015	-0.0016	-0.0017	-0.0017	-0.0017	-0.0018	-0.0017	-0.0018	-0.0018	-0.00189999	-0.00189999	-0.002
+Mg²⁺+GTP+IniA	0	-6.91414e-10	-0.000200003	0	-0.000600003	-0.000399999	-0.000799999	-0.000799999	0	0.000199996	0.000399999	-0.000200003	-0.000600003	-0.000500001	0.000199996	0	-0.000600003	-0.000200003	-0.000100002	-0.000100002	-0.000500001	0	-0.000299998	-0.000100002	-0.000399999	-0.000200003	-0.000299998	-0.0009	-0.000200003	-0.000200003	-0.000399999	-0.000100002	-0.000600003	-0.000200003	-0.000100002	-0.000399999	-0.000700004	-0.000399999	-0.0009	-0.000500001	-0.0009	-0.000600003	-0.0009	-0.0009	-0.000700004	-0.0009	-0.000799999	-0.0009	-0.0009
+Mg²⁺+GMPPNP+IniA	0	-0.000199995	-0.000699998	-0.000999996	-0.0012	-0.00129999	-0.0015	-0.0014	-0.00129999	-0.0014	-0.0012	-0.0015	-0.0014	-0.0012	-0.0014	-0.0012	-0.0014	-0.0012	-0.0012	-0.0012	-0.000899994	-0.000999996	-0.000999996	-0.0012	-0.000599997	-0.000599997	-0.0012	-0.000699998	-0.000699998	-0.000599997	-0.000899994	-0.0008	-0.000599997	-0.000399993	-0.000599997	-0.000699998	-0.000699998	-0.000499995	-0.000299999	-0.000399993	-0.000299999	-0.000299999	-0.000399993	-0.000399993	-0.000499995	-0.000599997	-0.000299999	-0.000399993	-0.000199997
+Mg²⁺+GDP+IniA	0	-0.000200003	-9.99997e-05	0.000399999	0	-0.000100002	-0.000200003	-0.000100002	0	-0.000100002	-0.000200003	-0.000200003	-0.000100002	-0.000200003	-0.000200003	-0.000399999	-0.000299998	-0.000399999	-0.000100002	-0.000299998	-0.000200003	-0.000299998	-0.000399999	-0.000299998	-0.000299998	-0.000299998	-0.000299998	-0.000299998	-0.000299998	-0.000299998	-0.000399999	-0.000399999	-0.000399999	-0.000500001	-0.000500001	-0.000500001	-0.000500001	-0.000600003	-0.000500001	-0.000500001	-0.000500001	-0.000500001	-0.000600003	-0.000600003	-0.000600003	-0.000600003	-0.000699997	-0.000699997	-0.000799999
[truncated: 54 more columns]

## Sheet: Figure4d
Raw data	balance	balance	balance	balance	balance	balance	balance	balance	balance	balance	balance	balance	balance	balance	balance	balance	balance	balance	balance	balance	balance	balance	balance	balance	balance	balance	balance	balance	balance	balance	balance	balance	balance	balance	balance	balance	read	read	read	read	read	read	read	read	read	read	read	read	read
Cycle Nr.	1	2	3	4	5	6	7	8	9	10	11	12	13	14	15	16	17	18	19	20	21	22	23	24	25	26	27	28	29	30	31	32	33	34	35	36	37	38	39	40	41	42	43	44	45	46	47	48	49
Time [s]	0	60	120	180	240	300	360	420	480	540	600	660	720	780	840	900	960	1020	1080	1140	1200	1260	1320	1380	1440	1500	1560	1620	1680	1740	1800	1860	1920	1980	2040	2100	2160	2220	2280	2340	2400	2460	2520	2580	2640	2700	2760	2820	2880
Temp. [°C]	25.6	28.8	32.3	35.3	37.6	37	37.3	37.1	37.2	37.2	37.2	37.2	36.9	37.1	37.3	37.2	37.1	37.2	37.2	37.2	37.2	37.1	37.1	37.3	37.3	37	37.3	37	37	36.7	37	37.1	37.3	37.2	37.3	37.2	36.9	37.3	37.1	37.3	37.2	36.9	37.1	37.1	37.3	36.8	37.1	37.1	37.3
+Mg²⁺+ATP	0.1167	0.1166	0.1164	0.1161	0.1158	0.1155	0.115	0.1146	0.1145	0.1145	0.1143	0.1138	0.1138	0.1133	0.1131	0.113	0.1128	0.1132	0.1128	0.1128	0.1124	0.1122	0.1122	0.1124	0.112	0.1121	0.1119	0.1118	0.1119	0.1116	0.1116	0.1115	0.1111	0.1112	0.1113	0.1112	0.1146	0.1166	0.1191	0.121	0.1224	0.1233	0.1241	0.1247	0.1252	0.1256	0.126	0.1263	0.1271
+Mg²⁺+GTP	0.1162	0.1156	0.1154	0.1151	0.1147	0.1143	0.1141	0.1138	0.1135	0.1131	0.1129	0.1128	0.1125	0.1124	0.1122	0.1121	0.1119	0.1118	0.1117	0.1115	0.1114	0.1112	0.1112	0.1111	0.111	0.111	0.1109	0.1108	0.1107	0.1107	0.1107	0.1106	0.1105	0.1105	0.1104	0.1104	0.112	0.1162	0.1189	0.1208	0.1221	0.123	0.1239	0.1245	0.1251	0.1254	0.1258	0.126	0.1264
Figure data
	0	1	2	3	4	5	6	7	8	9	10	11	12	13	14	15	16	17	18	19	20	21	22	23	24	25	26	27	28	29	30	31	32	33	34	35	36	37	38	39	40	41	42	43	44	45	46	47	48
+Mg²⁺+ATP	0	0.00340001	0.0054	0.0079	0.0098	0.0112	0.0121	0.0129	0.0135	0.014	0.0144	0.0148	0.0151	0.0159	0.0161	0.0163	0.0164	0.0167	0.0168	0.017	0.017	0.017	0.0174	0.0174	0.0174	0.0175	0.0176	0.0178	0.0177	0.0178	0.018	0.018	0.0181	0.0181	0.0181	0.0183	0.02	0.018	0.0184	0.0187	0.0189	0.0189	0.0188	0.0189	0.019	0.0189	0.0189	0.019	0.0191
+Mg²⁺+GTP	0	0.0016	0.0058	0.0085	0.0104	0.0117	0.0126	0.0135	0.0141	0.0147	0.015	0.0154	0.0156	0.016	0.0161	0.0164	0.0164	0.0167	0.0168	0.017	0.0172	0.0171	0.0171	0.0173	0.0173	0.0174	0.0174	0.0176	0.0176	0.0176	0.0176	0.0176	0.0176	0.0176	0.0177	0.0177	0.0148	0.0125	0.0118	0.0112	0.0111	0.0117	0.0126	0.0131	0.0131	0.0132	0.0133	0.0134	0.0133
[truncated: 55 more columns]

## Sheet: Figure5d
Raw data
WT-1
	0 min		15 min		30 min		45 min
	Repeat1	Repeat2	Repeat1	Repeat2	Repeat1	Repeat2	Repeat1	Repeat2
Number of control	71	60	63	79	70	77	68	70
Percent (%)	1.08397	0.916031	0.961832	1.20611	1.0687	1.17557	1.03817	1.0687
Number of GMPPNP	80	77	58	58	82	52	80	70
Percent (%)	1.01911	0.980892	0.738854	0.738854	1.04459	0.66242	1.01911	0.89172
Number of GTP	95	69	39	51	32	43	19	28
Percent (%)	1.15854	0.841463	0.47561	0.621951	0.390244	0.52439	0.231707	0.341463
WT-2
	0 min		15 min		30 min		45 min
	Repeat1	Repeat2	Repeat1	Repeat2	Repeat1	Repeat2	Repeat1	Repeat2
Number of control	27	21	24	34	30	39	33	22
Percent (%)	1.125	0.875	1	1.41667	1.25	1.625	1.375	0.916667
Number of GMPPNP	40	39	20	18	22	18	19	19
Percent (%)	1.01266	0.987342	0.506329	0.455696	0.556962	0.455696	0.481013	0.481013
Number of GTP	46	25	20	16	9	10	8	4
Percent (%)	1.29577	0.704225	0.56338	0.450704	0.253521	0.28169	0.225352	0.112676
WT-3
	0 min		15 min		30 min		45 min
	Repeat1	Repeat2	Repeat1	Repeat2	Repeat1	Repeat2	Repeat1	Repeat2		Figure data
Number of control	23	24	23	17	25	27	23	21		WT
Percent (%)	0.978723	1.02128	0.978723	0.723404	1.06383	1.14894	0.978723	0.893617				0 min						15 min						30 min						45 min
Number of GMPPNP	25	17	20	18	15	17	9	12			No Nucleotide	1.08397	0.91603	0.978723	1.02128	1.125	0.875	0.961832	1.20611	0.978723	0.723404	1	1.41667	1.0687	1.17557	1.06383	1.14894	1.25	1.625	1.03817	1.0687	0.978723	0.893617	1.375	0.916667
Percent (%)	1.19048	0.809524	0.952381	0.857143	0.714286	0.809524	0.428571	0.571429			GMPPNP	1.01911	0.980892	1.19048	0.809524	1.01266	0.987342	0.738854	0.738854	0.952381	0.857143	0.506329	0.455696	1.04459	0.66242	0.714286	0.809524	0.556962	0.455696	1.01911	0.89172	0.428571	0.571428	0.481013	0.481013
Number of GTP	24	21	5	11	8	5	3	6			GTP	1.15854	0.841463	1.06667	0.933333	1.29577	0.704225	0.47561	0.621951	0.222222	0.488889	0.56338	0.450704	0.390244	0.52439	0.355556	0.222222	0.253521	0.28169	0.231707	0.341463	0.133333	0.266667	0.225352	0.112676
Percent (%)	1.06667	0.933333	0.222222	0.488889	0.355556	0.222222	0.133333	0.266667
S50A/R63A										S50A/R63A
	0 min		15 min		30 min		45 min					0 min		15 min		30 min		45 min
	Repeat1	Repeat2	Repeat1	Repeat2	Repeat1	Repeat2	Repeat1	Repeat2			Control	1.01149	0.988506	0.758621	1.37931	1.14942	0.942529	0.988506	1.12644
Number of control	44	43	33	60	50	41	43	49			GMPPNP	0.901099	1.0989	0.747253	0.967033	1.20879	1.12088	1.05495	0.967033
Percent (%)	1.01149	0.988506	0.758621	1.37931	1.14943	0.942529	0.988506	1.12644			GTP	0.93617	1.06383	0.744681	0.914894	0.659574	1.06383	0.829787	1.02128
Number of GMPPNP	41	50	34	44	55	51	48	44
Percent (%)	0.901099	1.0989	0.747253	0.967033	1.20879	1.12088	1.05495	0.967033
Number of GTP	44	50	35	43	31	50	39	48
Percent (%)	0.93617	1.06383	0.744681	0.914894	0.659574	1.06383	0.829787	1.02128
										IniA △480-492
IniA △480-492												0 min		15 min		30 min		45 min
	0 min		15 min		30 min		45 min				Control	1.10843	0.891566	1.03615	0.963855	1.49398	0.915663	1.25301	1.08434
	Repeat1	Repeat2	Repeat1	Repeat2	Repeat1	Repeat2	Repeat1	Repeat2			GMPPNP	1.06493	0.935065	0.935065	0.961039	1.16883	1.1948	1.22078	1.22078
Number of control	46	37	43	40	62	38	52	45			GTP	0.972973	1.02703	0.972973	1.10811	1.18919	1.24324	1.10811	1.32432
Percent (%)	1.10843	0.891566	1.03614	0.963855	1.49398	0.915663	1.25301	1.08434
Number of GMPPNP	41	36	36	37	45	46	47	47
Percent (%)	1.06494	0.935065	0.935065	0.961039	1.16883	1.19481	1.22078	1.22078
Number of GTP	36	38	36	41	44	46	41	49
Percent (%)	0.972973	1.02703	0.972973	1.10811	1.18919	1.24324	1.10811	1.32432

## Sheet: Figure7a-c
Figure data	Figure7a
Time(hours)	Ms(WT) +0			Ms(WT) +20 ug/mL			Ms(△iniA::hyg) +0			Ms(△iniA::hyg) +20ug/mL
	repeate1	repeate2	repeate3	repeate1	repeate2	repeate3	repeate1	repeate2	repeate3	repeate1	repeate2	repeate3
0	0.16	0.16	0.16	0.16	0.16	0.16	0.16	0.16	0.16	0.16	0.16	0.16
4	0.359	0.353	0.347	0.342	0.339	0.329	0.343	0.361	0.347	0.34	0.339	0.326
8	0.823	0.815	0.813	0.523	0.53	0.503	0.834	0.829	0.774	0.51	0.513	0.49
12	1.471	1.423	1.428	0.605	0.59	0.541	1.377	1.378	1.348	0.615	0.636	0.576
16	1.821	1.806	1.783	0.674	0.759	0.715	1.754	1.779	1.76	0.7	0.723	0.678
20	1.999	1.898	1.906	0.834	0.814	0.837	1.825	1.837	1.874	0.848	0.807	0.774
24	2.022	2.038	2.172	1.101	1.111	0.988	1.984	1.944	1.947	0.994	0.889	0.93
28	2.278	2.136	2.113	1.21	1.361	1.314	2.021	2.076	2.106	1.087	1.167	1.052
32	2.257	2.158	2.136	1.444	1.568	1.539	2.108	2.122	2.138	1.262	1.275	1.188
36	2.17	2.088	2.061	1.571	1.687	1.653	2.078	2.092	2.1	1.452	1.457	1.306
Figure data	Figure7b
Time(hours)	Ms +0			Ms +20 ug/mL			Ms(S9::iniA) +20 ug/mL
	repeate1	repeate2	repeate3	repeate1	repeate2	repeate3	repeate1	repeate2	repeate3
0	0.16	0.16	0.16	0.16	0.16	0.16	0.16	0.16	0.16
4	0.343	0.361	0.347	0.34	0.339	0.326	0.313	0.319	0.306
8	0.834	0.829	0.774	0.51	0.513	0.49	0.488	0.498	0.471
12	1.377	1.378	1.348	0.615	0.636	0.576	0.624	0.676	0.609
16	1.754	1.779	1.76	0.7	0.723	0.678	0.803	0.88	0.792
20	1.825	1.837	1.874	0.848	0.807	0.774	1.072	1.068	1.151
24	1.984	1.944	1.947	0.994	0.889	0.93	1.376	1.554	1.379
28	2.021	2.076	2.106	1.087	1.167	1.052	1.642	1.658	1.73
32	2.108	2.122	2.138	1.262	1.275	1.188	1.759	1.771	1.878
36	2.078	2.092	2.1	1.452	1.457	1.306	1.848	1.89	1.974
Figure data	Figure7c
Time(hours)	Ms +0			Ms +20 ug/mL			Ms(S9::iniA) +20 ug/mL			Ms(S9::iniA_S50/R63A) +20 ug/mL			Ms(S9::iniA_△HB2) +20 ug/mL			Ms(S9::iniA_R488D) +20 ug/mL			Ms(S9::iniA_GS-linker) +20 ug/mL
	repeate1	repeate2	repeate3	repeate1	repeate2	repeate3	repeate1	repeate2	repeate3	repeate1	repeate2	repeate3	repeate1	repeate2	repeate3	repeate1	repeate2	repeate3	repeate1	repeate2	repeate3
0	0.16	0.16	0.16	0.16	0.16	0.16	0.16	0.16	0.16	0.16	0.16	0.16	0.16	0.16	0.16	0.16	0.16	0.16	0.16	0.16	0.16
4	0.343	0.361	0.347	0.34	0.339	0.326	0.313	0.319	0.306	0.294	0.285	0.282	0.331	0.323	0.313	0.283	0.295	0.27	0.338	0.325	0.33
8	0.834	0.829	0.774	0.51	0.513	0.49	0.488	0.498	0.471	0.49	0.475	0.487	0.498	0.478	0.521	0.463	0.447	0.438	0.526	0.525	0.509
12	1.377	1.378	1.348	0.615	0.636	0.576	0.624	0.676	0.609	0.631	0.618	0.618	0.606	0.584	0.597	0.612	0.611	0.611	0.662	0.669	0.639
16	1.754	1.779	1.76	0.7	0.723	0.678	0.803	0.88	0.792	0.738	0.706	0.731	0.731	0.67	0.689	0.792	0.762	0.776	0.814	0.854	0.773
20	1.825	1.837	1.874	0.848	0.807	0.774	1.072	1.068	1.151	0.79	0.817	0.794	0.783	0.724	0.805	0.957	0.976	1.004	0.999	1.018	0.909
24	1.984	1.944	1.947	0.994	0.889	0.93	1.376	1.554	1.379	0.926	0.925	0.878	0.95	0.766	0.858	1.216	1.246	1.231	1.216	1.249	1.044
28	2.021	2.076	2.106	1.087	1.167	1.052	1.642	1.658	1.73	1.056	1.027	0.992	0.861	1.081	0.99	1.503	1.518	1.482	1.395	1.427	1.192
32	2.108	2.122	2.138	1.262	1.275	1.188	1.759	1.771	1.878	1.197	1.201	1.218	1.128	1.288	0.967	1.707	1.702	1.614	1.327	1.572	1.523
36	2.078	2.092	2.1	1.452	1.457	1.306	1.848	1.89	1.974	1.355	1.312	1.36	1.37	1.266	1.111	1.795	1.821	1.743	1.74	1.431	1.661

## Sheet: Supplementary Figure 4a
Raw data			balance	balance	balance	balance	balance	balance	balance	balance	balance	balance	balance	balance	balance	balance	balance	balance	balance	balance	balance	balance	balance	balance	balance	balance	balance	balance	read	read	read	read	read	read	read	read	read	read	read	read	read	read	read	read	read	read	read	read	read
Cycle Nr.			1	2	3	4	5	6	7	8	9	10	11	12	13	14	15	16	17	18	19	20	21	22	23	24	25	26	27	28	29	30	31	32	33	34	35	36	37	38	39	40	41	42	43	44	45	46	47
Time [s]			0	60	120	180	240	300	360	420	480	540	600	660	720	780	840	900	960	1020	1080	1140	1200	1260	1320	1380	1440	1500	1560	1620	1680	1740	1800	1860	1920	1980	2040	2100	2160	2220	2280	2340	2400	2460	2520	2580	2640	2700	2760
Temp. [°C]			25.7	29.3	32.9	35.6	37.4	37.3	37.2	37.3	37	37	37.1	37.1	37	37.1	36.9	37.2	37.3	37.3	37	37.2	37.2	37.3	37.2	37	37.2	36.9	36.8	37.1	37	37.2	37.1	37	36.9	36.9	37.1	37.2	37.1	36.9	37.2	37	37.1	37.1	37	37	37.2	37.1	37.2
F2	Na+	repeat1	0.1477	0.1571	0.1593	0.1625	0.1647	0.1658	0.1675	0.1682	0.1694	0.1704	0.1714	0.1723	0.1728	0.1736	0.1739	0.1741	0.1748	0.1746	0.1747	0.1752	0.1756	0.1754	0.175	0.185	0.1874	0.1888	0.1891	0.1897	0.1898	0.1905	0.1907	0.1912	0.1918	0.1925	0.1938	0.1943	0.195	0.1958	0.1962	0.1974	0.198	0.199	0.2001	0.2001	0.2011	0.2016	0.203
F3	K+		0.1507	0.1563	0.1585	0.1608	0.1623	0.1645	0.1657	0.1663	0.1672	0.1683	0.1689	0.1694	0.1696	0.1702	0.1707	0.1712	0.1714	0.172	0.1723	0.1724	0.1731	0.1728	0.1724	0.179543	0.184598	0.186905	0.188004	0.189103	0.190862	0.190752	0.191851	0.19229	0.193169	0.193389	0.194598	0.195147	0.195367	0.196136	0.197125	0.197455	0.198114	0.199103	0.200202	0.20229	0.201191	0.204927	0.20262
F4	Na+	repeat2	0.168	0.1706	0.1727	0.1738	0.1748	0.176	0.1768	0.1775	0.1784	0.1792	0.1801	0.1815	0.1824	0.1831	0.1835	0.1838	0.1841	0.1843	0.1842	0.1844	0.1844	0.1846	0.1848	0.191833	0.196229	0.198756	0.200075	0.201723	0.201503	0.201943	0.202602	0.203701	0.204031	0.20502	0.205569	0.205569	0.206668	0.207218	0.208316	0.208756	0.209415	0.210404	0.211503	0.212163	0.213152	0.214251	0.2148
F5	K+		0.163	0.1658	0.1671	0.1686	0.1695	0.1708	0.1716	0.1726	0.1738	0.1747	0.1757	0.1768	0.1779	0.1785	0.1789	0.1793	0.1796	0.1798	0.1799	0.1799	0.1799	0.1802	0.1801	0.1865	0.1898	0.1915	0.1926	0.193	0.1935	0.1939	0.1947	0.1951	0.1958	0.1967	0.1975	0.1982	0.1992	0.2002	0.2011	0.2017	0.2027	0.2038	0.2048	0.2054	0.2061	0.2075	0.2081
F6	Na+	repeat3	0.1631	0.1656	0.1674	0.1683	0.1695	0.1707	0.1717	0.1729	0.1738	0.1746	0.1751	0.176	0.177	0.1777	0.1782	0.1787	0.1791	0.1794	0.1795	0.1794	0.1801	0.1796	0.1801	0.188012	0.191748	0.193616	0.194496	0.195045	0.195485	0.195814	0.196364	0.196693	0.197463	0.198012	0.198891	0.199551	0.20043	0.201419	0.202298	0.203067	0.203946	0.204935	0.206144	0.206584	0.207353	0.208562	0.209111
F7	K+		0.1717	0.1736	0.1763	0.1766	0.1781	0.179	0.1794	0.1808	0.1821	0.1824	0.184	0.1854	0.1858	0.1866	0.1866	0.1868	0.188	0.1881	0.1876	0.1873	0.1873	0.1874	0.1875	0.194533	0.198819	0.201016	0.202665	0.204863	0.205302	0.206071	0.205852	0.206291	0.20772	0.20761	0.208489	0.208929	0.209698	0.210797	0.211786	0.212665	0.213654	0.214863	0.215962	0.216621	0.21794	0.219368	0.219588
Figure data		/10000s	sd
	Na	4.02299	0.310823
	K	4.66858	0.377929
[truncated: 15 more columns]

## Sheet: Supplementary Figure 4b
Raw data			balabce	balabce	balabce	balabce	balabce	balabce	balabce	balabce	balabce	balabce	balabce	balabce	balabce	balabce	balabce	balabce	balabce	balabce	balabce	balabce	balabce	balabce	balabce	balabce	balabce	read	read	read	read	read	read	read	read	read	read	read	read	read	read	read	read	read	read	read	read	read	read
Cycle Nr.			1	2	3	4	5	6	7	8	9	10	11	12	13	14	15	16	17	18	19	20	21	22	23	24	25	26	27	28	29	30	31	32	33	34	35	36	37	38	39	40	41	42	43	44	45	46	47
Time [s]			0	60	120	180	240	300	360	420	480	540	600	660	720	780	840	900	960	1020	1080	1140	1200	1260	1320	1380	1440	1500	1560	1620	1680	1740	1800	1860	1920	1980	2040	2100	2160	2220	2280	2340	2400	2460	2520	2580	2640	2700	2760
Temp. [°C]			25.7	29.3	32.9	35.6	37.4	37.3	37.2	37.3	37	37	37.1	37.1	37	37.1	36.9	37.2	37.3	37.3	37	37.2	37.2	37.3	37.2	37	37.2	36.9	36.8	37.1	37	37.2	37.1	37	36.9	36.9	37.1	37.2	37.1	36.9	37.2	37	37.1	37.1	37	37	37.2	37.1	37.2
B2	IniA	repeat1	0.0539333	0.0549	0.0558	0.0562	0.0566	0.0569667	0.0573667	0.0576333	0.0578	0.0580333	0.0582667	0.0582667	0.0584333	0.0586667	0.0589	0.0589667	0.0590667	0.0593	0.0593333	0.0591333	0.0594	0.0593667	0.0591333	0.0618667	0.0629667	0.0637	0.0641667	0.0645333	0.0649333	0.0653667	0.0659	0.0662333	0.0668333	0.0675333	0.0683333	0.0691	0.0698333	0.0706333	0.0715	0.0722333	0.0731667	0.0741333	0.0752333	0.076	0.0769	0.0777667	0.0788667
B3	IniA+Liposomes		0.0791667	0.0799074	0.0807407	0.0811574	0.0815278	0.0819444	0.0823148	0.0827778	0.0833333	0.0836111	0.0840741	0.084537	0.0849074	0.0847222	0.0848148	0.0852778	0.0853704	0.0852778	0.0852778	0.0854167	0.0852778	0.0851852	0.0855556	0.0883796	0.0904167	0.0917593	0.0925463	0.0931944	0.0936111	0.0944444	0.0951852	0.0957407	0.096713	0.0980093	0.0990741	0.100046	0.101435	0.102361	0.104074	0.105231	0.106204	0.107731	0.108843	0.110556	0.112037	0.113148	0.114537
B4	IniA	repeat2	0.0559667	0.0568	0.0572	0.0573333	0.0576333	0.0579667	0.0583	0.0586	0.0588333	0.0591333	0.0590667	0.0595333	0.0597667	0.0598667	0.0599	0.0599667	0.06	0.0600333	0.0600667	0.0601	0.0602667	0.0602333	0.0603	0.0623667	0.0638333	0.0646	0.0651	0.0655	0.0658667	0.0663333	0.0668333	0.0674	0.0680667	0.0688333	0.0695667	0.0704333	0.0712667	0.0722	0.0731333	0.0741	0.075	0.0760667	0.077	0.0780333	0.0789333	0.0799	0.0810333
B5	IniA+Liposomes		0.100679	0.10179	0.10284	0.103148	0.103704	0.104259	0.105	0.105679	0.10642	0.106914	0.107284	0.107593	0.107901	0.108025	0.107963	0.108025	0.108086	0.108148	0.108148	0.108272	0.108333	0.108395	0.108457	0.112099	0.117586	0.120466	0.121564	0.122112	0.122661	0.12321	0.123759	0.124582	0.125405	0.126228	0.127325	0.128285	0.129246	0.130343	0.131715	0.132949	0.133909	0.135144	0.136379	0.137476	0.138573	0.140357	0.140768
B6	IniA	repeat3	0.0560333	0.0565667	0.0568333	0.0572	0.0574333	0.0577333	0.0580667	0.0583	0.0586333	0.0589333	0.0591667	0.0593667	0.0595667	0.0597	0.0597333	0.0599333	0.06	0.0601	0.0601	0.0602	0.0602333	0.0603	0.0603667	0.0631333	0.0641333	0.0649667	0.0654667	0.0660667	0.0666	0.0668	0.0674333	0.0676333	0.0685333	0.0689	0.0696667	0.0704333	0.0712333	0.0721	0.0730333	0.0739667	0.0749	0.0758333	0.0767667	0.0777333	0.0786333	0.0798667	0.0805667
B7	IniA+Liposomes		0.104061	0.105212	0.106848	0.10703	0.107939	0.108485	0.108727	0.109576	0.110364	0.110545	0.111515	0.112364	0.112606	0.113091	0.113091	0.113212	0.113939	0.114	0.113697	0.113515	0.113515	0.113576	0.113636	0.117515	0.122439	0.124965	0.126859	0.129384	0.129889	0.130773	0.13052	0.131025	0.132667	0.13254	0.13355	0.134056	0.134939	0.136202	0.137338	0.138348	0.139485	0.140874	0.142136	0.142894	0.144409	0.146051	0.146303
Figure data
	/10000s	sd
IniA	4.48467	0.0817494
IniA+liposomes	6.13027	0.284488
[truncated: 15 more columns]

## Sheet: Supplementary Figure 4c4g
		Supplementary Figure 4c
		Supplementary Figure 4g

[truncated: 5 more sheets: Supplementary Figure 4d, Supplementary Figure 4e, Supplementary Figure 4f, Supplementary Figure 5a, Supplementary Figure 5b]
